# Supplementary material for: Geographic variation in maternal investment and trade-offs between egg size and clutch size in an endemic toad of the Qinghai-Tibet Plateau
Source: Sci Rep. 2020 Apr 22;10:6838. doi: 10.1038/s41598-020-63635-y (PMC7176715; doi:10.1038/s41598-020-63635-y)
Supplement: Supplementary file 1 — Supplementary information [file 41598_2020_63635_MOESM1_ESM.xlsx]

## Sheet: Sheet1
		Dataset 1. Descriptive information about the study sites together with altitude, latitude, collection years, body size of female toads and clutch attributes for 8 high-altitude Bufo minshanicus in Tibet Plateau
		Altitude (m)	Latitude (degrees)	Clutch size	Egg size (mm)	Clutch volume (mm3)	Mean body size (mm)	Collection years
		2505.9	36.57	4286.38	2.31	27561.4	84.8	2014
		2505.9	36.57	3773.34	2.18	20527	75.5	2014
		2505.9	36.57	6224.68	2.18	33800	91.5	2014
		2505.9	36.57		2.18		82.8	2014
		2505.9	36.57		2.14		84.7	2014
		2505.9	36.57		2.13			2014
		2505.9	36.57		2.1			2014
		2505.9	36.57	2796.66	2.09	13368	91.1	2014
		2505.9	36.57	4491.66	2.08	21155.7		2014
		2505.9	36.57	2528.97	2.07	11785	80.1	2014
		2505.9	36.57		2.07			2014
		2505.9	36.57	4857.07	2.06	22342.5	97.1	2014
		2505.9	36.57		2.05		86.6	2014
		2505.9	36.57		2.04			2014
		2505.9	36.57	3808.51	2.03	16643.2		2014
		2505.9	36.57		2			2014
		2505.9	36.57		2			2014
		2505.9	36.57	5397.54	1.99	22291.8	88.5	2014
		2505.9	36.57	3064.32	1.98	12471.8		2014
		2505.9	36.57	3742.65	1.98	15120.3	96.1	2014
		2505.9	36.57		1.96			2014
		2505.9	36.57		1.95			2014
		2505.9	36.57		1.95			2014
		2505.9	36.57		1.95			2014
		2505.9	36.57		1.92			2014
		2505.9	36.57		1.92			2014
		2505.9	36.57		1.91			2014
		2505.9	36.57	6413.49	1.9	23088.6	83.6	2014
		2505.9	36.57		1.9			2014
		2505.9	36.57		1.88			2014
		2505.9	36.57	5869	1.88	20306.7	84.5	2014
		2505.9	36.57	6261.9	1.87	21540.9		2014
		2505.9	36.57		1.87			2014
		2505.9	36.57		1.86			2014
		2505.9	36.57		1.86			2014
		2505.9	36.57		1.84			2014
		2505.9	36.57	4172.39	1.84	13518.5	81.9	2014
		2505.9	36.57	4868.78	1.82	15434	82.5	2014
		2505.9	36.57		1.82			2014
		2505.9	36.57		1.81		82.1	2014
		2505.9	36.57		1.8			2014
		2505.9	36.57		1.77			2014
		2505.9	36.57		1.74			2014
		2505.9	36.57	5055.1	1.74	13901.5	84.9	2014
		2505.9	36.57		1.74			2014
		2505.9	36.57		1.73			2014
		2505.9	36.57		1.72			2014
		2505.9	36.57		1.7			2014
		2505.9	36.57	1859.42	1.69	4722.93	72.9	2014
		2505.9	36.57		1.69			2014
		2505.9	36.57	7182.75	1.63	16376.7		2014
		2505.9	36.57		1.62			2014
		2505.9	36.57		1.6			2014
		2505.9	36.57	3070.62	2.46	23920.1	81.8	2015
		2505.9	36.57		2.39			2015
		2505.9	36.57	6800	2.33	45220	97.5	2015
		2505.9	36.57	6059.26	2.26	36719.1	91.1	2015
		2505.9	36.57	4043.17	2.25	24218.6		2015
		2505.9	36.57	3497.13	2.23	20353.3		2015
		2505.9	36.57	4827.17	2.23	27901	88.5	2015
		2505.9	36.57	3278.95	2.21	18624.4	79.5	2015
		2505.9	36.57	2826.34	2.2	15657.9	79.1	2015
		2505.9	36.57	4125.79	2.19	22650.6	90.1	2015
		2505.9	36.57	3295.38	2.18	17926.9	88.5	2015
		2505.9	36.57	3514.62	2.18	18943.8	78.2	2015
		2505.9	36.57	4075.03	2.16	21638.4	89.5	2015
		2505.9	36.57	2995.52	2.13	15127.4	79.1	2015
		2505.9	36.57	3145.84	2.12	15792.1	82.5	2015
		2505.9	36.57	3280.96	2.11	16207.9	78.8	2015
		2505.9	36.57	6484.53	2.07	30088.2	81.5	2015
		2505.9	36.57	3290.16	2.05	14904.4	84.9	2015
		2505.9	36.57	5683.67	2.05	25462.8	80.8	2015
		2505.9	36.57	2321.99	2.03	10216.8	79.5	2015
		2505.9	36.57	4153.59	2.03	18234.3	91.5	2015
		2505.9	36.57	5740.11	2.02	24625.1		2015
		2505.9	36.57	3556.91	2	14974.6	89.5	2015
		2505.9	36.57	7738.9	2	32580.8		2015
		2505.9	36.57	6064.66	1.99	25168.3	90.5	2015
		2505.9	36.57	5872.01	1.99	24368.8	84.9	2015
		2505.9	36.57	4319.18	1.99	17751.8	90.2	2015
		2505.9	36.57	3422.87	1.98	13862.6	80.1	2015
		2505.9	36.57	6025.92	1.96	23862.6	91.8	2015
		2505.9	36.57	3992.88	1.96	15771.9	88.1	2015
		2505.9	36.57	3706.61	1.94	14159.2	86.7	2015
		2505.9	36.57	6203.6	1.93	23325.5	83.8	2015
		2505.9	36.57	4518.59	1.91	16538	87.8	2015
		2505.9	36.57	4441.84	1.91	16168.3	83.5	2015
		2505.9	36.57	5941.38	1.9	21448.4	84.9	2015
		2505.9	36.57	6490.66	1.89	22976.9	92.3	2015
		2505.9	36.57	4793.08	1.88	16775.8		2015
		2505.9	36.57	3000	1.88	10470	77.5	2015
		2505.9	36.57	4390.99	1.88	15324.6		2015
		2505.9	36.57	5007.91	1.88	17377.5		2015
		2505.9	36.57	3837.19	1.88	13238.3		2015
		2505.9	36.57	3981.8	1.86	13378.9	80.3	2015
		2505.9	36.57	3058.39	1.85	10062.1	81.3	2015
		2505.9	36.57	3314.08	1.65	7754.95		2015
		2593.2	36.67	1254.59	2.04	5582.93	70.1	2012
		2593.2	36.67	2078.68	1.97	8314.72	72.7	2012
		2593.2	36.67	2274.98	1.94	8644.92	87.7	2012
		2593.2	36.67	2312.04	1.85	7722.21	75.9	2012
		2593.2	36.67	2447.89	1.97	9791.56	76.5	2012
		2593.2	36.67	2496	1.67	6115.2	78.2	2012
		2593.2	36.67	2867.15	2.16	15167.2	78.2	2012
		2593.2	36.67	2867.2	1.72	7655.42	81.7	2012
		2593.2	36.67	2915.18	1.98	11864.8	84.9	2012
		2593.2	36.67	3138.18	2.13	15816.4	81.8	2012
		2593.2	36.67	3157.43	2.2	17555.3	90.2	2012
		2593.2	36.67	3158.04	1.94	12158.5	76.8	2012
		2593.2	36.67	3181.97	2.01	13523.4	81.5	2012
		2593.2	36.67	3315.15	2.14	17106.2	84.9	2012
		2593.2	36.67	3527.67	1.97	14075.4	84.6	2012
		2593.2	36.67	3537.21	2.03	15563.7	81.8	2012
		2593.2	36.67	3540.14	2.07	16426.2	82.9	2012
		2593.2	36.67	3575.34	2.13	18019.7	83.8	2012
		2593.2	36.67	3594.66	1.92	13300.2	76.5	2012
		2593.2	36.67	3617.37	2.3	22970.3	97.7	2012
		2593.2	36.67	3624.37	2.03	15838.5	84.3	2012
		2593.2	36.67	3640.81	2.01	15473.4	89.8	2012
		2593.2	36.67	3697.56	2	15492.8	82.5	2012
		2593.2	36.67	3723.45	2.11	18393.8	82.5	2012
		2593.2	36.67	3726.09	2.07	17289.1	74.2	2012
		2593.2	36.67	3729.52	2.07	17267.7	89.4	2012
		2593.2	36.67	3734.39	2.1	17999.8	84.9	2012
		2593.2	36.67	3771	2.12	18704.2	83.9	2012
		2593.2	36.67	3773.4	1.88	13056	78.5	2012
		2593.2	36.67	3897.7	2.21	21983	87.5	2012
		2593.2	36.67	3918.68	2.04	17477.3	83.1	2012
		2593.2	36.67	3920.66	2.12	19407.3	81.4	2012
		2593.2	36.67	3945.34	1.87	13453.6	77.1	2012
		2593.2	36.67	4017.68	1.85	13258.3	87.7	2012
		2593.2	36.67	4089.58	1.9	14681.6	81.7	2012
		2593.2	36.67	4103.15	1.89	14484.1	77.8	2012
		2593.2	36.67	4205.64	2.16	22191.1	87.6	2012
		2593.2	36.67	4305.7	1.96	17007.5	77.1	2012
		2593.2	36.67	4311.11	1.87	14657.8	85.9	2012
		2593.2	36.67	4335.68	1.9	15608.5	81.9	2012
		2593.2	36.67	4359.13	1.97	17436.5	85.5	2012
		2593.2	36.67	4385.9	1.89	15482.2	81.9	2012
		2593.2	36.67	4388.68	1.9	15799.2	83.7	2012
		2593.2	36.67	4449.51	2.05	20156.3	86.1	2012
		2593.2	36.67	4457.44	1.99	18409.2	88.5	2012
		2593.2	36.67	4459.54	2.03	19666.6	88.9	2012
		2593.2	36.67	4476.54	1.98	18174.8	79.8	2012
		2593.2	36.67	4504.67	2.15	23604.5	87.5	2012
		2593.2	36.67	4568.48	2.13	22979.5	89.8	2012
		2593.2	36.67	4651.88	2.05	20933.5	82.7	2012
		2593.2	36.67	4663.61	1.96	18328	79.1	2012
		2593.2	36.67	4756.77	2.17	25258.5	85.5	2012
		2593.2	36.67	4840.08	2	20134.7	88.8	2012
		2593.2	36.67	4867.79	2.07	22781.3	80.1	2012
		2593.2	36.67	4930.38	1.95	19129.9	83.8	2012
		2593.2	36.67	4936.26	1.96	19597	88.5	2012
		2593.2	36.67	5071.67	1.97	20236	93.8	2012
		2593.2	36.67	5142.28	1.98	20980.5	91.9	2012
		2593.2	36.67	5153.09	2	21746	82.2	2012
		2593.2	36.67	5237.5	2.12	26135.1	94.7	2012
		2593.2	36.67	5330.38	2.08	25106.1	96.5	2012
		2593.2	36.67	5334	2.1	25869.9	85.5	2012
		2593.2	36.67	5381.23	2.03	23623.6	87.5	2012
		2593.2	36.67	5553.5	1.89	19603.9	85.5	2012
		2593.2	36.67	5659.3	2.09	27051.5	86.4	2012
		2593.2	36.67	5721.43	2.04	25574.8	87.8	2012
		2593.2	36.67	5847.14	2.08	27715.4	83.6	2012
		2593.2	36.67	6329.67	2.04	28230.3	85.5	2012
		2593.2	36.67	6331.52	2.07	29504.9	94.9	2012
		2593.2	36.67	6534.93	1.87	22284.1	81.8	2012
		2593.2	36.67	6623.14	1.95	25631.5	93.1	2012
		2593.2	36.67	7929.63	2.02	34414.6	84.1	2012
		2593.2	36.67	8210.59	1.91	29886.5	93.8	2012
		2593.2	36.67		1.84			2012
		2593.2	36.67	2792.78	2.17	15025.2	73.6	2014
		2593.2	36.67	3686.86	2.17	19577.2	78.9	2014
		2593.2	36.67	4524.74	2.16	23754.9	82.1	2014
		2593.2	36.67	3742.31	2.15	19422.6	84.8	2014
		2593.2	36.67	4368.8	2.14	22411.9	86.7	2014
		2593.2	36.67	3695.3	2.1	17922.2	85.5	2014
		2593.2	36.67	4083.38	2.09	19600.2	91.5	2014
		2593.2	36.67	3083.57	2.09	14770.3	91.6	2014
		2593.2	36.67	3064.57	2.09	14587.4	86.1	2014
		2593.2	36.67	3220.71	2.08	15169.5	84.3	2014
		2593.2	36.67	1014.21	2.08	4766.79	70.5	2014
		2593.2	36.67	2744.21	2.07	12705.7	79.7	2014
		2593.2	36.67	2709.87	2.06	12438.3	81.8	2014
		2593.2	36.67	3145.59	2.06	14406.8	80.2	2014
		2593.2	36.67	6478.39	2.04	28699.3	84.1	2014
		2593.2	36.67	5592.52	2.04	24774.9	82.7	2014
		2593.2	36.67	4992.85	2.03	21818.8	86.2	2014
		2593.2	36.67	3869.71	2.02	16833.2	86.9	2014
		2593.2	36.67	2478.55	2.01	10533.8	77.2	2014
		2593.2	36.67	3706.26	2	15492.2	78.2	2014
		2593.2	36.67	2909.77	2	12133.7	88.5	2014
		2593.2	36.67	3788.43	1.99	15722	81.1	2014
		2593.2	36.67	3515.04	1.99	14587.4	75.8	2014
		2593.2	36.67	4526.43	1.99	18739.4	85.5	2014
		2593.2	36.67	2452.45	1.98	9956.95	81.8	2014
		2593.2	36.67	5067.73	1.97	20423	83.5	2014
		2593.2	36.67	5854.89	1.97	23302.5	86.2	2014
		2593.2	36.67	3356.01	1.97	13323.4	87.9	2014
		2593.2	36.67	5048.51	1.96	19992.1	84.5	2014
		2593.2	36.67	4897.67	1.95	19051.9	86.7	2014
		2593.2	36.67	3772.76	1.95	14562.9	85.5	2014
		2593.2	36.67	2236.44	1.94	8587.93	74.8	2014
		2593.2	36.67	3678.55	1.94	13978.5	88.2	2014
		2593.2	36.67	8469.29	1.94	32098.6	86.7	2014
		2593.2	36.67	4307.78	1.93	16326.5	83.9	2014
		2593.2	36.67	4506.19	1.91	16492.7	83.4	2014
		2593.2	36.67	4648.68	1.89	16549.3	82.7	2014
		2593.2	36.67	3074.85	1.89	10854.2	79.8	2014
		2593.2	36.67	4968.66	1.88	17241.2	86.2	2014
		2593.2	36.67	2318.8	1.87	7907.11	70.5	2014
		2593.2	36.67	3141.89	1.83	10022.6	76.2	2014
		2593.2	36.67	6528.33	1.81	20107.3	84.5	2014
		2593.2	36.67	4440.37	2.29	27974.3	89.1	2015
		2593.2	36.67	3624.19	2.26	21926.3	89.9	2015
		2593.2	36.67	3924.02	2.24	23230.2	89.2	2015
		2593.2	36.67	3250.26	2.22	18559	89.8	2015
		2593.2	36.67	3172.46	2.21	18051.3	77.6	2015
		2593.2	36.67	2013.54	2.19	11014.1	74.8	2015
		2593.2	36.67	4066.29	2.18	21998.6	88.5	2015
		2593.2	36.67	3485.66	2.17	18508.8	79.1	2015
		2593.2	36.67	2683.86	2.15	13875.6	74.1	2015
		2593.2	36.67	3161.94	2.14	16220.8	82.8	2015
		2593.2	36.67	4618.77	2.14	23601.9	92.1	2015
		2593.2	36.67	3281.71	2.11	16244.5	80.8	2015
		2593.2	36.67	4679.42	2.1	22554.8	90.3	2015
		2593.2	36.67	3013.33	2.1	14524.2	84.1	2015
		2593.2	36.67	3301.6	2.09	15847.7	85.5	2015
		2593.2	36.67	4110.22	2.09	19688	89.5	2015
		2593.2	36.67	3755.67	2.09	17839.4	86.5	2015
		2593.2	36.67	3606.22	2.09	17129.5	86.5	2015
		2593.2	36.67	2592.56	2.07	12081.3	82.1	2015
		2593.2	36.67	3998.8	2.07	18594.4	77.2	2015
		2593.2	36.67	2531.57	2.07	11695.9	79.1	2015
		2593.2	36.67	4570.49	2.06	20978.5	85.5	2015
		2593.2	36.67	3747.59	2.05	16939.1	91.1	2015
		2593.2	36.67	4274.63	2.05	19235.8	93.6	2015
		2593.2	36.67	2087.77	2.05	9374.09	94.1	2015
		2593.2	36.67	4512.88	2.04	20082.3	88.6	2015
		2593.2	36.67	4133.63	2	17319.9	88.2	2015
		2593.2	36.67	3620.07	1.99	14950.9	74.2	2015
		2593.2	36.67	4794.77	1.98	19610.6	83.1	2015
		2593.2	36.67	2370.29	1.98	9647.08	76.5	2015
		2593.2	36.67	2754.72	1.98	11156.6	75.6	2015
		2593.2	36.67	5818.88	1.97	23391.9	86.7	2015
		2593.2	36.67	2567.71	1.97	10270.8	81.6	2015
		2593.2	36.67	4779.28	1.94	18352.4	85.5	2015
		2593.2	36.67	2927.69	1.93	11066.7	80.2	2015
		2593.2	36.67	3153.34	1.93	11856.6	83.5	2015
		2593.2	36.67	4920.44	1.92	18304	85.9	2015
		2593.2	36.67	4072.75	1.88	14173.2	85.5	2015
		2593.2	36.67	4355.39	1.81	13501.7	87.2	2015
		2593.2	36.67	2494.42	1.71	6510.44	78.5	2015
		3027	34.48	1346.55	2.07	6288.28	69.2	2013
		3027	34.48	1747.23	1.92	6446.83	66.7	2013
		3027	34.48	1684.71	1.97	6785.72	67.8	2013
		3027	34.48	1411.19	2.14	7215.22	69.7	2013
		3027	34.48	2222.26	1.86	7535.25	73.5	2013
		3027	34.48	1745.13	2.03	7618.95	69.7	2013
		3027	34.48	1904.65	2.03	8397.26	72.5	2013
		3027	34.48	1563.38	2.19	8641.1	67.2	2013
		3027	34.48	1617.86	2.18	8785.58	62.7	2013
		3027	34.48	2685.56	1.87	9117.75	71.7	2013
		3027	34.48	1813.52	2.14	9357.85	70.5	2013
		3027	34.48	2687.19	1.9	9719.08	74.6	2013
		3027	34.48	1938.67	2.14	9940.99	68.5	2013
		3027	34.48	2165.86	2.06	9969.45	73.8	2013
		3027	34.48	1995.74	2.13	10026.6	74.8	2013
		3027	34.48	2001.31	2.15	10390.9	69.6	2013
		3027	34.48	2036.22	2.14	10418.5	65.8	2013
		3027	34.48	2602.1	1.98	10523.7	71.8	2013
		3027	34.48	1771.98	2.25	10607.4	70.8	2013
		3027	34.48	2013.13	2.18	10862.4	71.9	2013
		3027	34.48	3141.49	1.9	11227.3	78.6	2013
		3027	34.48	2191.37	2.14	11263.3	75.5	2013
		3027	34.48	2254.97	2.14	11569.3	69.5	2013
		3027	34.48	2286.75	2.14	11659.6	74.8	2013
		3027	34.48	2671.45	2.03	11706.8	79.5	2013
		3027	34.48	2476.36	2.09	11894	71.6	2013
		3027	34.48	2495.94	2.1	12077	67.1	2013
		3027	34.48	3023.35	1.97	12107.5	74.5	2013
		3027	34.48	2820.87	2.03	12291.5	73.5	2013
		3027	34.48	2622.81	2.08	12380.2	75.2	2013
		3027	34.48	2097.07	2.25	12462.1	71.8	2013
		3027	34.48	2991.37	2	12606.1	75.9	2013
		3027	34.48	2610	2.11	12819.2	73.5	2013
		3027	34.48	2198.06	2.24	12966	72.6	2013
		3027	34.48	2508.3	2.16	13160.7	76.3	2013
		3027	34.48	1957.35	2.35	13267.1	71.1	2013
		3027	34.48	2050	2.31	13279.8	72.9	2013
		3027	34.48	2792.64	2.09	13288	74.8	2013
		3027	34.48	2313.19	2.23	13478.8	69.1	2013
		3027	34.48	3340.18	1.99	13866.3	78.3	2013
		3027	34.48	2470.83	2.21	14013.7	73.7	2013
		3027	34.48	2628.36	2.19	14415.1	72.7	2013
		3027	34.48	3011.71	2.1	14598.8	73.5	2013
		3027	34.48	2325.05	2.29	14685.8	68.3	2013
		3027	34.48	3155.84	2.08	14782.6	73.7	2013
		3027	34.48	2580.44	2.23	14999.8	82.4	2013
		3027	34.48	3457.8	2.03	15090	76.5	2013
		3027	34.48	2746.77	2.2	15304.7	73.6	2013
		3027	34.48	3469.05	2.05	15740.2	77.8	2013
		3027	34.48	2651.04	2.27	16248	75.9	2013
		3027	34.48	2850.04	2.26	17140.4	71.6	2013
		3027	34.48	2815.63	2.28	17389.3	79.6	2013
		3027	34.48	2850.32	2.27	17394	77.2	2013
		3027	34.48	3337.01	2.17	17850.1	76.8	2013
		3027	34.48	3816.02	2.09	18249.6	79.5	2013
		3027	34.48	3583.54	2.15	18664.2	72.6	2013
		3027	34.48	3628.97	2.15	19005	83.1	2013
		3027	34.48	3450.06	2.19	19022.9	72.5	2013
		3027	34.48	3132.83	2.27	19300.2	76.8	2013
		3027	34.48	3003.25	2.31	19315.5	78.8	2013
		3027	34.48	3832.73	2.19	21205.8	75.6	2013
		3027	34.48	3330.3	2.34	22200.1	77.2	2013
		3027	34.48	5311.68	2.09	25336.4	91.4	2013
		3027	34.48	5198.5	2.42	38708.8	81.7	2013
		3027	34.48	1636.24	1.88	5665.35	68.8	2014
		3027	34.48	1491.59	1.99	6110.89	66.8	2014
		3027	34.48	2246.5	1.76	6397.46	77.5	2014
		3027	34.48	1856.25	1.88	6445.89	70.8	2014
		3027	34.48	1268.74	2.15	6632.49	65.5	2014
		3027	34.48	1893.92	1.89	6644.64	69.2	2014
		3027	34.48	1934.98	1.9	6924.34	69.1	2014
		3027	34.48	1907.38	1.91	6944.12	71.8	2014
		3027	34.48	2190.73	1.83	6979.38	69.1	2014
		3027	34.48	1615.83	2.05	7294.68	65.5	2014
		3027	34.48	1478.01	2.14	7542.28	75.1	2014
		3027	34.48	1724.37	2.04	7657.02	68.8	2014
		3027	34.48	1858.52	1.99	7712.07	63.9	2014
		3027	34.48	1932.22	1.97	7789.08	73.6	2014
		3027	34.48	2234.11	1.89	7917	67.4	2014
		3027	34.48	1909.07	2.01	8126.17	69.8	2014
		3027	34.48	2077.63	1.97	8326.07	70.7	2014
		3027	34.48	1913.9	2.04	8516.16	67.9	2014
		3027	34.48	2182.28	1.96	8537.12	68.8	2014
		3027	34.48	2064.89	1.99	8558.75	69.8	2014
		3027	34.48	1898.8	2.05	8609.83	69.4	2014
		3027	34.48	2013.09	2.02	8672.25	67.2	2014
		3027	34.48	2068.69	2	8683.03	73.2	2014
		3027	34.48	2156.04	1.98	8716.45	70.2	2014
		3027	34.48	2548.58	1.87	8731.49	69.5	2014
		3027	34.48	2313.38	1.93	8739.12	76.2	2014
		3027	34.48	1757.21	2.12	8801.88	66.7	2014
		3027	34.48	2111.35	2.01	8933.33	71.1	2014
		3027	34.48	1959.37	2.09	9407.01	67.8	2014
		3027	34.48	2281.72	1.99	9433.65	70.5	2014
		3027	34.48	2776.92	1.89	9798.46	76.9	2014
		3027	34.48	2223.45	2.04	9833.64	72.6	2014
		3027	34.48	2764.36	1.91	10046.3	73.1	2014
		3027	34.48	2462.65	2	10342	72.1	2014
		3027	34.48	2472.3	2.01	10549.9	65.9	2014
		3027	34.48	2573.67	1.99	10681.6	68.8	2014
		3027	34.48	2498.04	2.03	10937.8	74.5	2014
		3027	34.48	2797.66	1.96	11033.8	68.9	2014
		3027	34.48	2753.34	1.98	11157.9	73.6	2014
		3027	34.48	3059.67	1.91	11217.3	78.1	2014
		3027	34.48	2589.4	2.06	11815.6	71.3	2014
		3027	34.48	2578.83	2.07	11969.2	72.7	2014
		3027	34.48	3155.35	1.96	12341.9	74.9	2014
		3027	34.48	2578.83	2.1	12475.8	75.2	2014
		3027	34.48	2770.87	2.05	12495	74.5	2014
		3027	34.48	4098.24	1.8	12549.4	73.8	2014
		3027	34.48	2936.83	2.03	12785.1	74.5	2014
		3027	34.48	2928.79	2.07	13525.6	73.8	2014
		3027	34.48	3125.25	2.04	13839.9	72.8	2014
		3027	34.48	2840.35	2.11	13877.4	80.9	2014
		3027	34.48	3432.49	1.98	13989.9	70.9	2014
		3027	34.48	2594.03	2.19	14181.9	74.1	2014
		3027	34.48	3063.1	2.1	14765.2	77.8	2014
		3027	34.48	3617.59	2.02	15626	78.5	2014
		3027	34.48	3027.84	2.19	16586.5	76.7	2014
		3027	34.48	3449.84	2.1	16807.3	75.1	2014
		3027	34.48	2811.52	2.53	23940.5	83.5	2014
		3027	34.48	970.92	1.98	3955.35	67.2	2015
		3027	34.48	1055.16	2.06	4798.01	66.9	2015
		3027	34.48	1036.05	2.07	4817.17	75.2	2015
		3027	34.48	1402.56	1.89	4955.32	71.4	2015
		3027	34.48	1191.64	2	4995.71	71.6	2015
		3027	34.48	1595.84	1.85	5248.12	66.5	2015
		3027	34.48	1209.53	2.03	5310.12	72.5	2015
		3027	34.48	1172.65	2.09	5573.66	73.8	2015
		3027	34.48	1713.23	1.86	5753.9	66.5	2015
		3027	34.48	1275.05	2.06	5823.5	65.6	2015
		3027	34.48	1799.31	1.87	6127.29	71.5	2015
		3027	34.48	1777.06	1.9	6329.07	73.1	2015
		3027	34.48	1524.92	2.01	6483.09	68.8	2015
		3027	34.48	1429.08	2.06	6507.49	67.5	2015
		3027	34.48	1600.47	1.99	6552.76	73.8	2015
		3027	34.48	1237.41	2.18	6739.74	71.2	2015
		3027	34.48	1896.49	1.91	6864.98	68.8	2015
		3027	34.48	1575.13	2.03	6932.09	70.6	2015
		3027	34.48	1886.29	1.92	6946.58	77.2	2015
		3027	34.48	1971.99	1.89	7007.05	69.5	2015
		3027	34.48	1412.62	2.12	7068.93	71.5	2015
		3027	34.48	1469.66	2.1	7102.29	75.1	2015
		3027	34.48	1832.34	1.95	7158.15	70.8	2015
		3027	34.48	1029.27	2.38	7251.88	69.1	2015
		3027	34.48	2176.17	1.87	7410.18	70.6	2015
		3027	34.48	1718.7	2.03	7494.99	69.8	2015
		3027	34.48	1714.03	2.05	7735.51	75.8	2015
		3027	34.48	1634.88	2.08	7754.23	70.2	2015
		3027	34.48	1836.31	2.02	7874.58	70.6	2015
		3027	34.48	1724.26	2.06	7877.24	71.2	2015
		3027	34.48	2027.52	1.96	7990.32	71.6	2015
		3027	34.48	1829.7	2.03	8062.41	78.6	2015
		3027	34.48	2113.6	1.94	8077	71.3	2015
		3027	34.48	2092.54	1.96	8223.94	76.5	2015
		3027	34.48	2217.36	1.92	8240.95	74.1	2015
		3027	34.48	1880.65	2.03	8253.3	72.2	2015
		3027	34.48	2049.79	1.99	8435.41	70.5	2015
		3027	34.48	1949.97	2.02	8441.05	68.2	2015
		3027	34.48	1987.56	2.02	8553.22	71.6	2015
		3027	34.48	2615.34	1.84	8582.27	76.6	2015
		3027	34.48	1738.37	2.12	8721.05	69.5	2015
		3027	34.48	2158.62	1.99	8852.68	73.6	2015
		3027	34.48	1697.81	2.15	8868.19		2015
		3027	34.48	1582.97	2.21	8892.92	74.2	2015
		3027	34.48	1913.66	2.07	8923.19	71.6	2015
		3027	34.48	2881.37	1.81	8957.8	74.6	2015
		3027	34.48	2047.71	2.04	9032.18	74.5	2015
		3027	34.48	2452.43	1.92	9108.53	71.8	2015
		3027	34.48	2459.16	1.93	9280.96	72.1	2015
		3027	34.48	2006.53	2.07	9287.63	73.9	2015
		3027	34.48	1885.6	2.12	9379.28	74.8	2015
		3027	34.48	2104.75	2.04	9403.41	72.6	2015
		3027	34.48	2531.97	1.93	9519.57	79.3	2015
		3027	34.48	1759.31	2.18	9535.96	73.6	2015
		3027	34.48	2040.18	2.08	9626.34	75.2	2015
		3027	34.48	2110.57	2.06	9651.01	79.5	2015
		3027	34.48	2223.76	2.04	9859.7	73.9	2015
		3027	34.48	2192.46	2.05	9898.36	79.6	2015
		3027	34.48	2036.29	2.1	9921.75	76.5	2015
		3027	34.48	2941.84	1.87	10095.8	77.8	2015
		3027	34.48	2399.34	2	10108.6	75.8	2015
		3027	34.48	2397.54	2.01	10172.1	69.2	2015
		3027	34.48	2129.29	2.09	10184.5	73.6	2015
		3027	34.48	2252.37	2.05	10184.7	79.5	2015
		3027	34.48	1922.48	2.18	10419.6	69.6	2015
		3027	34.48	1756.13	2.25	10450.5	74.6	2015
		3027	34.48	1985.99	2.16	10521.2	71.7	2015
		3027	34.48	3549.54	1.79	10648.4	71.3	2015
		3027	34.48	2420.92	2.04	10678.8	76.8	2015
		3027	34.48	2170.51	2.11	10685.9	76.7	2015
		3027	34.48	2505.58	2.01	10694.1	76.2	2015
		3027	34.48	2798.23	1.96	11041.4	71.6	2015
		3027	34.48	2671.85	1.99	11071.9	75.6	2015
		3027	34.48	3086.23	1.91	11275.5	76.5	2015
		3027	34.48	2584.39	2.03	11339.3	73.9	2015
		3027	34.48	3020.86	1.94	11458.3	74.8	2015
		3027	34.48	2704.52	2.02	11616	72.1	2015
		3027	34.48	2674.97	2.03	11674	76.5	2015
		3027	34.48	2987.21	1.96	11744.8	70.8	2015
		3027	34.48	3016.43	1.96	11871.6	72.6	2015
		3027	34.48	2935.44	1.98	11905.2	78.3	2015
		3027	34.48	3116.05	1.94	11948.1	74.8	2015
		3027	34.48	2933.21	1.98	11994.1	75.1	2015
		3027	34.48	3581.35	1.88	12390.6	77.1	2015
		3027	34.48	3048.6	2	12768.1	74	2015
		3027	34.48	2592.8	2.18	14001.9	68.1	2015
		3027	34.48	3025.91	2.11	14898.6	74.7	2015
		3027	34.48	2949.75	2.26	17758.8	82.1	2015
		3027	34.48	4857.52	1.92	17966	83.6	2015
		3211	34.38	2362.65	1.42	3541.07	73.5	2014
		3211	34.38	2252.07	1.76	6404.05	70.5	2014
		3211	34.38	3120.37	1.76	8836.34	75.8	2014
		3211	34.38		2.11			2014
		3211	34.38		2.06			2014
		3211	34.38		2			2014
		3211	34.38		1.98			2014
		3211	34.38		1.97			2014
		3211	34.38		1.94			2014
		3211	34.38		1.94			2014
		3211	34.38		1.93			2014
		3211	34.38		1.92			2014
		3211	34.38		1.88			2014
		3211	34.38		1.85			2014
		3211	34.38		1.78			2014
		3211	34.38		1.76			2014
		3211	34.38		1.72			2014
		3211	34.38		1.69			2014
		3230	34.1	3839.21	1.56	7592.48	74.2	2015
		3230	34.1	1384.77	1.82	4378.96		2015
		3230	34.1	2136.29	1.72	5691.56	74.2	2015
		3230	34.1	2606.67	1.9	9395.57		2015
		3230	34.1	2133.93	2.02	9174.18	71.9	2015
		3230	34.1	1970.77	1.95	7591.15		2015
		3230	34.1	2103.02	1.91	7654.25		2015
		3230	34.1	2884.04	2.02	12389.1	73.1	2015
		3230	34.1	1850.77	2.05	8316		2015
		3230	34.1	2020.07	2.03	8882.95		2015
		3230	34.1	1999.54	2.05	8988.06		2015
		3230	34.1	1875.11	2.1	9082.71		2015
		3230	34.1	1594.87	2.22	9084.8		2015
		3230	34.1	1937.77	2.08	9165.64		2015
		3230	34.1	1783.29	2.18	9661.42		2015
		3230	34.1	2250.68	2.02	9747.34		2015
		3230	34.1	3512.85	1.74	9766.32		2015
		3230	34.1	2050.6	2.09	9837.6		2015
		3230	34.1	2368.48	2.01	10017.3		2015
		3230	34.1	2144.45	2.08	10092.2		2015
		3230	34.1	2228.15	2.09	10619.4		2015
		3230	34.1	2377.96	2.04	10627.4		2015
		3230	34.1	2295.23	2.08	10803.4		2015
		3230	34.1	1903.71	2.23	10978.6		2015
		3230	34.1	2533.48	2.04	11218.4		2015
		3230	34.1	2107.3	2.17	11337.3		2015
		3230	34.1	2283	2.15	11952.1	85.7	2015
		3230	34.1	2004.53	2.25	11994		2015
		3230	34.1	1955.04	2.29	12221.4		2015
		3230	34.1	3440.27	1.9	12280.9		2015
		3230	34.1	3136.22	1.97	12538.8	77.1	2015
		3230	34.1	2737.12	2.06	12577.7		2015
		3230	34.1	2153.79	2.24	12641		2015
		3230	34.1	3106.74	1.99	12741.4		2015
		3230	34.1	2213.46	2.23	12902.1		2015
		3230	34.1	2551	2.13	12982.6		2015
		3230	34.1	3651.66	1.9	13103.5		2015
		3230	34.1	3342.36	1.96	13136.4		2015
		3230	34.1	3307.72	1.99	13673		2015
		3230	34.1	3059.54	2.05	13893.2	75.2	2015
		3230	34.1	2534.53	2.2	14118.9	81.7	2015
		3230	34.1	2427.89	2.23	14172.5		2015
		3230	34.1	2751.22	2.16	14537.5	72.6	2015
		3230	34.1	3112.02	2.14	15966.1		2015
		3230	34.1	2746.45	2.24	16096.7		2015
		3230	34.1	4703.49	1.96	18405.1		2015
		3230	34.1	4538.58	2.04	20098		2015
		3230	34.1	4394.92	2.09	20939.6		2015
		3230	34.1	3454.6	2.28	21545.9		2015
		3443	34.3	2326	1.58	4761.24	72.5	2009
		3443	34.3	2225	1.88	7706.24	73.5	2009
		3443	34.3	2802	1.75	7877.62	71.9	2009
		3443	34.3	2123	1.92	7921.2	68.5	2009
		3443	34.3	3306	1.69	8370.04	76.4	2009
		3443	34.3	2108	1.97	8382.99	68.4	2009
		3443	34.3	2934	1.78	8677.97	77.7	2009
		3443	34.3	2032	2.02	8822.55	68.7	2009
		3443	34.3	1972	2.07	9158.07	68.7	2009
		3443	34.3	2183	2.05	9812.67	70.8	2009
		3443	34.3	2634	1.94	10103	74.9	2009
		3443	34.3	3248	1.81	10134.5	76.5	2009
		3443	34.3	2759	1.93	10346.4	76.2	2009
		3443	34.3	2833	1.92	10552.7	71.7	2009
		3443	34.3	3481	1.84	11358.4	80.9	2009
		3443	34.3	2836	1.97	11436.4	71.2	2009
		3443	34.3	2308	2.12	11470.9	73.5	2009
		3443	34.3	2612	2.05	11760.4	74.5	2009
		3443	34.3	3198	1.96	12583.7	77.5	2009
		3443	34.3	3363	1.93	12682.5	76.8	2009
		3443	34.3	3506	1.99	14375.2	81.5	2009
		3443	34.3	3128	2.06	14408.3	75.5	2009
		3443	34.3	3755	1.95	14636.8	83.8	2009
		3443	34.3	1812.9	1.93	6849.67	79.6	2013
		3443	34.3	2475.39	1.87	8415.92	74.5	2013
		3443	34.3	2257.72	1.98	9187.9	81.7	2013
		3443	34.3	3369.85	1.84	11012.5	70.7	2013
		3443	34.3	3821.68	1.8	11676.4	77.2	2013
		3443	34.3	2798.75	2	11796.6		2013
		3443	34.3	2744.8	2.02	11871.3	72.9	2013
		3443	34.3	3924.98	1.8	12041.4	76.5	2013
		3443	34.3	3349.65	1.91	12296.5	85.5	2013
		3443	34.3	3388.92	1.92	12573	81.8	2013
		3443	34.3	4200.2	1.87	14382.7	78.5	2013
		3443	34.3	3327.73	2.02	14410.2	84.8	2013
		3443	34.3	3766.95	1.95	14588.2	75.1	2013
		3443	34.3	2941.9	2.12	14725	76.5	2013
		3443	34.3	3653.75	2	15267.6	78.6	2013
		3443	34.3	4374.58	1.91	15983	86.9	2013
		3443	34.3	3523.99	2.1	17050.5	84.1	2013
		3443	34.3	4913.32	1.89	17252.1	84.6	2013
		3443	34.3	4554.15	1.94	17492.7	79.2	2013
		3443	34.3	3980.75	2.05	17911.5	74.5	2013
		3443	34.3	3626.6	2.13	18217.8	79.2	2013
		3443	34.3	3715.46	2.23	21448.3	84.6	2013
		3443	34.3	4789.38	2.17	25512.9	81.3	2013
		3443	34.3	6050.7	2.03	26466.2	87.5	2013
		3443	34.3	1565.88	1.84	5099.9	69.9	2014
		3443	34.3	1583.13	2.05	7153.08	70.5	2014
		3443	34.3	2607.86	1.8	8006.7	72.9	2014
		3443	34.3	2377.28	1.9	8475.47	73.3	2014
		3443	34.3	2540.48	1.91	9284.41	75.5	2014
		3443	34.3	2704.51	1.88	9432.64	76.5	2014
		3443	34.3	2806.16	1.88	9684.1	76.1	2014
		3443	34.3	3402.06	1.78	9998.66	69.2	2014
		3443	34.3	2492.63	2	10397.1	72.6	2014
		3443	34.3	3223.76	1.89	11451.4	72.5	2014
		3443	34.3	3031.34	1.95	11714.5	70.1	2014
		3443	34.3	4574.56	1.73	12322.4	74.6	2014
		3443	34.3	3007.88	1.99	12425.3	75.8	2014
		3443	34.3	2557.53	2.1	12449.9	69.7	2014
		3443	34.3	2500.57	2.12	12493.3	75.5	2014
		3443	34.3	3195.01	1.96	12648	82.8	2014
		3443	34.3	3543.36	1.9	12668.1	72.8	2014
		3443	34.3	3807.92	1.86	12874.9	75.5	2014
		3443	34.3	3463.72	1.93	13047.4	69.6	2014
		3443	34.3	3348.31	1.98	13639.4	77.6	2014
		3443	34.3	3191.85	2.02	13703.9	72.7	2014
		3443	34.3	3666.88	1.93	13706	73.6	2014
		3443	34.3	4325.61	1.83	13773.5	76.5	2014
		3443	34.3	2921.54	2.08	13786.6	74.5	2014
		3443	34.3	3710.93	1.93	14030.6	78.1	2014
		3443	34.3	4490.27	1.9	16033.5	81.5	2014
		3443	34.3	3330.21	2.12	16490.6	75.6	2014
		3443	34.3	4031.88	2.02	17283	78.8	2014
		3443	34.3	3523.61	2.11	17321	72.5	2014
		3443	34.3	4909.95	1.89	17324.5	81.1	2014
		3443	34.3	3969.07	2.04	17698.7	86.3	2014
		3443	34.3	4620.4	2	19398	78.5	2014
		3443	34.3	4457.37	2.14	23007.3	80.6	2014
		3443	34.3	1951.83	1.78	5768.81	74	2015
		3443	34.3	3167.21	1.72	8385.4	72.7	2015
		3443	34.3	2172.12	1.95	8406.19	71.2	2015
		3443	34.3	2519.51	1.86	8478.68	73.6	2015
		3443	34.3	2610.27	1.84	8524.2	75.9	2015
		3443	34.3	2713.19	1.84	8866.54	81.8	2015
		3443	34.3	2566.72	1.88	8882.19	74.2	2015
		3443	34.3	2565.53	1.88	8921.43	79.2	2015
		3443	34.3	2525.75	1.9	9016.23	73.7	2015
		3443	34.3	4212.29	1.65	9962.52	76.8	2015
		3443	34.3	2809.82	1.9	10062.1	71.6	2015
		3443	34.3	2742.76	1.94	10512.2	73.6	2015
		3443	34.3	2529.65	2	10608.3	82.8	2015
		3443	34.3	3221.18	1.92	11893	74.6	2015
		3443	34.3	4695.59	1.72	12458	80.6	2015
		3443	34.3	4336.08	1.79	12969.5	78.5	2015
		3443	34.3	4086.42	1.86	13774.3	73.8	2015
		3443	34.3	3565.62	1.95	13813.8	78.2	2015
		3443	34.3	3730.5	2.03	16406.5	82.7	2015
		3477	34.2	2645	1.62	5869.96	70.1	2009
		3477	34.2	2229	1.75	6212.3	73.7	2009
		3477	34.2	2408	1.87	8257.96	70.8	2009
		3477	34.2	2588	1.89	9089.73	70.9	2009
		3477	34.2	2205	1.99	9147.91	73.7	2009
		3477	34.2	2171	2.03	9441.16	70.6	2009
		3477	34.2	2686	1.95	10406.3	71.3	2009
		3477	34.2	2924	1.99	12106.9	75.5	2009
		3477	34.2	3196	1.94	12217.9	76.3	2009
		3477	34.2	2685	2.09	12903.4	70.8	2009
		3477	34.2	3362	1.94	12906.9	77.5	2009
		3477	34.2	3244	1.99	13345.6	72.7	2009
		3477	34.2	2472	2.2	13814.1	68.5	2009
		3477	34.2	2155	2.34	14457.8	68.7	2009
		3477	34.2	3040	2.11	14918.2	71.7	2009
		3477	34.2	2876	2.17	15335.3	74.4	2009
		3477	34.2	2402	2.4	17385.7	71.5	2009
		3477	34.2	3686	2.09	17674.6	77.8	2009
		3477	34.2	3908	2.05	17676.7	80.5	2009
		3477	34.2	3114	2.21	17685.4	73.1	2009
		3477	34.2	2804	2.38	19771.5	74.6	2009
		3477	34.2	3686	2.28	22797	75.5	2009
		3477	34.2	1402.69	1.95	5448.7	69.1	2013
		3477	34.2	1302.85	1.91	4779.31	71.8	2013
		3477	34.2	2039.99	1.69	5121.12	71.9	2013
		3477	34.2	2982.84	1.54	5710.83	75.6	2013
		3477	34.2	1363.2	2.05	6188.42	68.1	2013
		3477	34.2	2197.65	1.93	8209.14	72.3	2013
		3477	34.2	2755.92	1.8	8385.3	74.8	2013
		3477	34.2	2357.8	1.91	8566.54	80.2	2013
		3477	34.2	2631.25	1.87	9008.05	77.2	2013
		3477	34.2	2574.12	1.9	9244.06	74.4	2013
		3477	34.2	2704.34	1.9	9633.65	74.6	2013
		3477	34.2	3090.38	1.82	9702.81	72.6	2013
		3477	34.2	3084.54	1.83	9825.46	80.5	2013
		3477	34.2	2220.54	2.04	9836.07	72.7	2013
		3477	34.2	3336.79	1.85	10988.8	76.5	2013
		3477	34.2	2652.55	2	11152.9	73.3	2013
		3477	34.2	2981.55	1.95	11597	73.2	2013
		3477	34.2	2977.89	1.96	11721.4	78.3	2013
		3477	34.2	3037.11	1.96	12020.6	75.8	2013
		3477	34.2	3285.46	1.94	12494.2	78.6	2013
		3477	34.2	3315.09	1.94	12644.7	74.5	2013
		3477	34.2	3394.91	1.92	12646	76.5	2013
		3477	34.2	4183.63	1.82	13210.5	79.9	2013
		3477	34.2	4608.62	1.79	13887.2	75.5	2013
		3477	34.2	3500.68	1.97	14063.2	74.9	2013
		3477	34.2	3480	1.99	14312.2	75.5	2013
		3477	34.2	4086.01	1.89	14342.1	76.5	2013
		3477	34.2	3854.51	1.95	15036	75.5	2013
		3477	34.2	3330.09	2.06	15311.4	78.8	2013
		3477	34.2	4122.75	1.93	15499.8	76.5	2013
		3477	34.2	3347.93	2.08	15758.4	76.8	2013
		3477	34.2	4729.02	1.86	16011.3	79.5	2013
		3477	34.2	4538.65	1.93	17128.6	76.3	2013
		3477	34.2	4085.4	2.01	17254.9	83.5	2013
		3477	34.2	4020	2.02	17399	83.1	2013
		3477	34.2	5225.38	1.88	18258.9	88.5	2013
		3477	34.2	2357.21	1.75	6658.22	70.7	2014
		3477	34.2	2494.16	1.86	8381.99	73.8	2014
		3477	34.2	2699.75	1.83	8626.26	71.3	2014
		3477	34.2	1942.51	2.05	8784.79	66.8	2014
		3477	34.2	3375.13	1.73	9153.7	70.8	2014
		3477	34.2	3908.72	1.67	9444.49	75.5	2014
		3477	34.2	2349.1	1.97	9461.93	72.5	2014
		3477	34.2	3412.66	1.75	9508.24	81.7	2014
		3477	34.2	2070.01	2.07	9579.26	73.8	2014
		3477	34.2	3626.2	1.73	9793.38	70.5	2014
		3477	34.2	4047.92	1.69	10310.8	74.8	2014
		3477	34.2	2873.25	1.91	10534.2	73.6	2014
		3477	34.2	3152.54	1.87	10828.3	81.5	2014
		3477	34.2	4098.48	1.73	11126.7	76.1	2014
		3477	34.2	3900.52	1.77	11251.8	77.8	2014
		3477	34.2	3419.05	1.86	11465.8	72.3	2014
		3477	34.2	5256.4	1.61	11495.8	86.6	2014
		3477	34.2	4618.77	1.69	11668.9	83.4	2014
		3477	34.2	4270.34	1.74	11696	72.2	2014
		3477	34.2	3901.05	1.79	11737.3	78.3	2014
		3477	34.2	4897.53	1.67	12006.8	76.1	2014
		3477	34.2	3140.31	1.94	12056.2	71.1	2014
		3477	34.2	4662.09	1.71	12279.8	78.8	2014
		3477	34.2	4093.63	1.81	12613.4	74.7	2014
		3477	34.2	3807.92	1.86	12874.9	75.5	2014
		3477	34.2	5162.24	1.7	13167.8	74.1	2014
		3477	34.2	5170.71	1.71	13622.6	77.9	2014
		3477	34.2	3763.25	1.92	14040.4	72.5	2014
		3477	34.2	4273.92	1.85	14093.3	70.1	2014
		3477	34.2	3972.18	1.89	14116.4	77.5	2014
		3477	34.2	4523.47	1.81	14152.6	72.1	2014
		3477	34.2	3593.34	1.97	14290.5	76.5	2014
		3477	34.2	4642.03	1.81	14419.8	74.8	2014
		3477	34.2	4143.16	1.91	15074.2	74.8	2014
		3477	34.2	3704.22	1.98	15112.2	73.6	2014
		3477	34.2	5287.73	1.8	16216.6	78.6	2014
		3477	34.2	5227.49	1.82	16378.5	87.3	2014
		3477	34.2	7700.57	1.62	17220	79.5	2014
		3477	34.2	5406.65	1.83	17317.5	78.2	2014
		3477	34.2	5475.8	1.84	17849.4	85.5	2014
		3477	34.2	5762.53	1.82	18199.5	86.7	2014
		3477	34.2	4798.17	1.97	19117.5	80.2	2014
		3477	34.2	5554	1.88	19175.6	80.1	2014
		3477	34.2	6124.41	1.83	19623.8	75.9	2014
		3477	34.2	7033.68	1.79	20938.3	77.8	2014
		3477	34.2		2.14			2014
		3477	34.2		2.14			2014
		3477	34.2		2.02			2014
		3477	34.2		2.01			2014
		3477	34.2		1.97			2014
		3477	34.2		1.95			2014
		3477	34.2		1.91			2014
		3477	34.2		1.82			2014
		3477	34.2		1.81			2014
		3477	34.2		1.76			2014
		3477	34.2		1.73			2014
		3477	34.2		1.69			2014
		3478	34.23	3496.56	1.67	8586	87.3	2015
		3478	34.23	2125.48	1.62	4688.91	79.8	2015
		3478	34.23	2331.52	1.76	6706.4	77.1	2015
		3478	34.23	2626.11	1.71	6895.21	76.5	2015
		3478	34.23	2542.98	1.81	7880.91	86.7	2015
		3478	34.23	2935.02	1.74	8156.88	78.2	2015
		3478	34.23	3525.72	1.67	8557.3	91.3	2015
		3478	34.23	3339.14	1.76	9457.01	82.1	2015
		3478	34.23	3261.27	1.77	9519.69	86.8	2015
		3478	34.23	3929.12	1.68	9693.88	84.9	2015
		3478	34.23	3319.35	1.79	9938.05	78.2	2015
		3478	34.23	4131.66	1.68	10315.2	82.7	2015
		3478	34.23	3181.44	1.84	10420.6	74.9	2015
		3478	34.23	3572.12	1.77	10426	79.5	2015
		3478	34.23	3020.74	1.88	10518.6	75.6	2015
		3478	34.23	3559.7	1.79	10641.4	79.8	2015
		3478	34.23	3646.39	1.8	11127.4	75.6	2015
		3478	34.23	2872.33	1.97	11553.9	72.6	2015
		3478	34.23	4241.95	1.75	11883	78.2	2015
		3478	34.23	4315.79	1.74	11914.5	77.1	2015
		3478	34.23	3514.89	1.87	12048.9	81.1	2015
		3478	34.23	2934.44	1.99	12086.7	81.1	2015
		3478	34.23	3505.28	1.89	12401.9	84.9	2015
		3478	34.23	4504.1	1.74	12441.2	86.4	2015
		3478	34.23	3514.88	1.92	13021.2	78.8	2015
		3478	34.23	3761.75	1.88	13118.6	88.2	2015
		3478	34.23	4236.76	1.81	13135.9	84.2	2015
		3478	34.23	4484.05	1.78	13233.8	75.1	2015
		3478	34.23	5856.55	1.63	13317.2	80.2	2015
		3478	34.23	2257.57	2.26	13681.6	83.7	2015
		3478	34.23	4583.73	1.82	14373.9	82.5	2015
		3478	34.23	5366.79	1.73	14655.1	79.9	2015
		3478	34.23	3873.92	1.94	14700.7	83.8	2015
		3478	34.23	4724.46	1.82	14857.8	84.9	2015
		3478	34.23	6017.96	1.69	15198.1	85.2	2015
		3478	34.23	3653.62	2	15243.2	95.2	2015
		3478	34.23	4267.87	1.9	15389.8	87.6	2015
		3478	34.23	4393.97	1.89	15550.2	92.7	2015
		3478	34.23	5240	1.78	15595.4	76.2	2015
		3478	34.23	6690.57	1.65	15644.2	84.6	2015
		3478	34.23	4707.26	1.87	16053.7	75.6	2015
		3478	34.23	5164.34	1.82	16175.9	82.7	2015
		3478	34.23	4745.59	1.88	16390.6	81.1	2015
		3478	34.23	4920.74	1.86	16567.9	81.8	2015
		3478	34.23	6434.92	1.73	17369.1	87.8	2015
		3478	34.23	5787.91	1.79	17428.3	86.1	2015
		3478	34.23	5643.4	1.81	17576.6	77.6	2015
		3478	34.23	5374.28	1.86	18148.1	84.6	2015
		3478	34.23	4501.47	1.98	18406.3	79.8	2015
		3478	34.23	5414.78	1.89	19168.3	81.2	2015
		3478	34.23	7562.68	1.84	24724.1	79.5	2015
		3478	34.23	5547.72	2.22	31749.7	85.1	2015
